# Supplementary material for: Flexible modelling of spatial variation in agricultural field trials with the R package INLA
Source: Theor Appl Genet. 2019 Sep 18;132(12):3277–93. doi: 10.1007/s00122-019-03424-y (PMC6820601; doi:10.1007/s00122-019-03424-y)
Supplement: Supplementary file 1 — Supplementary material 1 (zip 4034 KB) [file 122_2019_3424_MOESM1_ESM.zip]

Archive with 11 entries (8 files):
- OnlineResource1/
- OnlineResource1/SingleYearLadoData.R
- __MACOSX/
- __MACOSX/OnlineResource1/
- __MACOSX/OnlineResource1/._SingleYearLadoData.R
- OnlineResource1/ExampleNelderWheelSpde.R
- __MACOSX/OnlineResource1/._ExampleNelderWheelSpde.R
- OnlineResource1/MultiYearLadoData.R
- __MACOSX/OnlineResource1/._MultiYearLadoData.R
- OnlineResource1/ProcessedDataLadoEtAl2013.RData
- __MACOSX/OnlineResource1/._ProcessedDataLadoEtAl2013.RData
