# Supplementary material for: Flexible modelling of spatial variation in agricultural field trials with the R package INLA
Source: Theor Appl Genet. 2019 Sep 18;132(12):3277–93. doi: 10.1007/s00122-019-03424-y (PMC6820601; doi:10.1007/s00122-019-03424-y)
Supplement: Supplementary file 1 — Supplementary material 1 (zip 4034 KB) [file 122_2019_3424_MOESM1_ESM.zip › OnlineResource1/SingleYearLadoData.R]

# article title: Modelling spatial variation in agricultural field trials with INLA
# journal name: Theoretical and Applied Genetics
# authors: 
# Maria Lie Selle, maria.selle@ntnu.no, Department of Mathematical Sciences, Norwegian University of Science and Technology (NTNU), Trondheim, Norway   
# Ingelin Steinsland 
# John M. Hickey    
# Gregor Gorjanc 


# Online resource 1: Fit the single trial models presented for the Lado data set

# In this script we show how to 
# - specify the formula and call inla for all models
# - perform the additional stages required for the SPDE approach to define the mesh and model 


# ---- Load the processed data -----

load("ProcessedDataLadoEtAl2013.RData")
ls()

head(Phe)
# Phe contains the phenotypes, standardized phenotypes, individual genetic line, row and column in field, plot, block, year, location and level of irrigation
# YieldMean and YieldSd is the mean and the standard deviation of Yield in Phe

dim(Gen) #  384 20695
# Gen is the genotype matrix derived from the haplotype data associated with the Lado et al 2013 paper

dim(GenSvd) # 384 280
# For the 384 genotyped individuals we have 20695 markers
# GenSvd is the matrix containing the principal components of the genotype matrix
# We have used 280 principal components. 


# We have already done this step, but computation of GenSvd can be done through: 
# install.packages(pkg = "irlba")
# library(package = "irlba")
# system.time({TmpTrunc = irlba(A = as.matrix(Gen), nv = nMarSvd)}) # ~150 sec on Mac laptop
# GenSvd = TmpTrunc$u %*% diag(x = TmpTrunc$d)


# ---- Load necessary libraries ----

# install.packages(pkg = "tidyverse")
library(package = "tidyverse")
# install.packages("INLA", repos = c(getOption("repos"), INLA = "https://inla.r-inla-download.org/R/stable"), dep = T)
library(package = "INLA")


# ---- ANALYSIS Single trial - Data ----

# Choose trial to fit
Trial = "2011_SR_FI"
# Trial = "2011_SR_MWS"
# Trial = "2012_SR_FI"
# Trial = "2012_SR_MWS"
# Data for the trial
Dat = Phe %>%  filter(Trial == UQ(Trial))
str(Dat)
Dat$intercept = 1


# ---- MODEL Single trial - NoSpatial ----

# Make formula
ModelSTNoSpatial  = YieldZ ~ intercept -1 + f(IndividualI, model = "iid")
ModelSTNoSpatialM = YieldZ ~ intercept -1 +  f(IndividualI, model = "iid") + 
  f(IndividualMI, model = "z", Z = GenSvd) 

# Run inla
FitSTNoSpatial  = inla(formula = as.formula(ModelSTNoSpatial),  data = Dat) 
FitSTNoSpatialM = inla(formula = as.formula(ModelSTNoSpatialM), data = Dat)


# ---- MODEL Single trial - RowCol IID ----

# Make formula
ModelSTRowCol  = YieldZ ~ intercept -1 + f(IndividualI, model = "iid") + 
  f(RowWithinTrialI, model = "iid") + f(ColWithinTrialI, model = "iid")
ModelSTRowColM = YieldZ ~ intercept -1 + f(IndividualI, model = "iid") + 
  f(RowWithinTrialI, model = "iid") + f(ColWithinTrialI, model = "iid") + 
  f(IndividualMI, model = "z", Z = GenSvd) 

# Run inla
FitSTRowCol  = inla(formula = as.formula(ModelSTRowCol),  data = Dat)
FitSTRowColM = inla(formula = as.formula(ModelSTRowColM), data = Dat)


# ---- MODEL Single trial - RowCol AR1xAR1 ----

# Make formula
ModelSTRowColAR1K  = YieldZ ~ intercept -1 + f(IndividualI, model = "iid")  + 
  f(RowWithinTrialI, model = "ar1", group = ColWithinTrialI, control.group = list(model = "ar1")) 
ModelSTRowColAR1KM = YieldZ ~ intercept -1 + f(IndividualI, model = "iid") + 
  f(RowWithinTrialI, model = "ar1", group = ColWithinTrialI, control.group = list(model = "ar1")) +
  f(IndividualMI, model = "z", Z = GenSvd) 

# Run inla
FitSTRowColAR1K  = inla(formula = as.formula(ModelSTRowColAR1K),  data = Dat)
FitSTRowColAR1KM = inla(formula = as.formula(ModelSTRowColAR1KM), data = Dat)


# ---- MODEL Single trial - SPDE ----

# Make formula
ModelSTSPDE  = YieldZ ~ intercept -1 + f(IndividualI, model = "iid") + 
  f(FieldI, model = SpdeStat) 
ModelSTSPDEM = YieldZ ~ intercept -1 + f(IndividualI, model = "iid") + 
  f(FieldI, model = SpdeStat) + 
  f(IndividualMI, model = "z", Z = GenSvd)

# Make the mesh 
Locations = as.matrix(cbind(2*Dat$ColWithinTrialI[1:800], Dat$RowWithinTrialI[1:800])) 
nLoc = nrow(Locations) # Number of observations
Mesh = inla.mesh.2d(loc = Locations, max.edge = c(4,6), offset = c(5,15), cutoff = c(1)) 
# Plot the mesh
# par(mfrow = c(1,1))
# plot(Mesh)
# points(Locations, col = "blue", pch = 20)

# Define the spde model and make index for spde object
SpdeStat = inla.spde2.matern(mesh = Mesh, alpha = 2)
MeshIndex = inla.spde.make.index(name = "FieldI", n.spde = SpdeStat$n.spde)

# Map the locations to the mesh
APlots = inla.spde.make.A(Mesh, loc = Locations, index = c(1:nLoc)) 

# Store the data, the A matrix and the effects in a stack object
stack = inla.stack(data = list(YieldZ = Dat$YieldZ), A = list(APlots,1),  
                   effects = list(c(MeshIndex, list(intercept = 1)), 
                                  c(list(IndividualI = Dat$IndividualI), 
                                    list(IndividualMI = Dat$IndividualMI))), 
                   tag = "Estimate")

# Run inla
FitSTSPDE  = inla(formula = as.formula(ModelSTSPDE),  data = inla.stack.data(stack), 
                 control.predictor = list(A = inla.stack.A(stack)))
FitSTSPDEM = inla(formula = as.formula(ModelSTSPDEM), data = inla.stack.data(stack), 
                  control.predictor = list(A = inla.stack.A(stack)))


# Compute an SPDE result object
FitSTSPDE.2 =  inla.spde.result(FitSTSPDE, name = "FieldI", SpdeStat) 
FitSTSPDEM.2 = inla.spde.result(FitSTSPDEM, name = "FieldI", SpdeStat) 


# ---- The inla object --- 

# inla returns an object of class "inla"
# To seee what it contains check out ?inla, and look at the documentation for the latent models,
# inla.doc("ar1"), inla.doc("iid") or inla.doc("z"), for how to interpret them

# You can also a look at the toy example with Nelder wheel, where we have plotted posterior 
# distributions for the fixed effects and hyperparameters 

# Note that we did not cover setting prior distributions, so the models in this script are all
# implemented with the default priors in inla For how to set priors for hyperparameters go to
# the documentation of each latent model. Do also have a look at the PC prior for precision via 
# inla.doc("pc.prec")

# For more tools on how to use inla() go to
  # - Krainski ET, Gomez-Rubio V, Bakka H, Lenzi A, Castro-Camilo D, Simpson D, Lindgren F, Rue H (2018)  
  #   Advanced Spatial Modeling with Stochastic Partial Differential Equations Using R and INLA. Chapman and Hall/CRC
  # - Blangiardo M, Cameletti M (2015) Spatial and spatio-temporal Bayesian models with R-INLA. John Wiley & Sons
