# Supplementary material for: Flexible modelling of spatial variation in agricultural field trials with the R package INLA
Source: Theor Appl Genet. 2019 Sep 18;132(12):3277–93. doi: 10.1007/s00122-019-03424-y (PMC6820601; doi:10.1007/s00122-019-03424-y)
Supplement: Supplementary file 1 — Supplementary material 1 (zip 4034 KB) [file 122_2019_3424_MOESM1_ESM.zip › OnlineResource1/MultiYearLadoData.R]

# article title: Modelling spatial variation in agricultural field trials with INLA
# journal name: Theoretical and Applied Genetics
# authors: 
# Maria Lie Selle, maria.selle@ntnu.no, Department of Mathematical Sciences, Norwegian University of Science and Technology (NTNU), Trondheim, Norway   
# Ingelin Steinsland 
# John M. Hickey    
# Gregor Gorjanc 


# Online resource 1: Fit the multi trial models presented for the Lado data set

# In this script we show how to 
# - include several fields simultaneously using the "replicate" option
# - specify the formula and call inla for all models
# - perform the additional stages required for the SPDE approach to define the mesh and model 


# ---- Load the processed data -----

load("ProcessedDataLadoEtAl2013.RData")
ls() 

head(Phe)
# Phe contains the phenotypes, standardized phenotypes, individual genetic line, row and column in field, plot, block, year, location and level of irrigation
# YieldMean and YieldSd is the mean and the standard deviation of Yield in Phe

dim(Gen) #  384 20695
# Gen is the genotype matrix derived from the haplotype data associated with the Lado et al 2013 paper

dim(GenSvd) # 384 280
# For the 384 genotyped individuals we have 20695 markers
# GenSvd is the matrix containing the principal components of the genotype matrix
# We have used 280 principal components. 

# We have already done this step, but computation of GenSvd can be done though: 
# install.packages(pkg = "irlba")
# library(package = "irlba")
# system.time({TmpTrunc = irlba(A = as.matrix(Gen), nv = nMarSvd)}) # ~150 sec on Mac laptop
# GenSvd = TmpTrunc$u %*% diag(x = TmpTrunc$d)


# ---- Load necessary libraries ----

# install.packages("INLA", repos = c(getOption("repos"), INLA = "https://inla.r-inla-download.org/R/stable"), dep = T)
library(package = "INLA")


# ---- ANALYSIS Multiple trial - Data ----

# Use all trials
Trial = c("2011_SR_FI", "2011_SR_MWS", "2012_SR_FI",  "2012_SR_MWS")
Dat = Phe[1:3200,]
Dat$Rep = rep(1:4, each = 800)


# To model the trials in 2011 and 2012 using different spatial parameters, we need to make one column in
# the data frame for each row and column position in 2011 and one column in the data frame for each row 
# and column position in 2012

sec2011 = c(1:1600)
sec2012 = c(1601:3200)
nObsPerYr = 1600

Dat$RowWithinTrialI.11 = c(Dat$RowWithinTrialI[sec2011], rep(NA, nObsPerYr))
Dat$ColWithinTrialI.11 = c(Dat$ColWithinTrialI[sec2011], rep(NA, nObsPerYr))

Dat$RowWithinTrialI.12 = c(rep(NA, nObsPerYr),Dat$RowWithinTrialI[sec2012])
Dat$ColWithinTrialI.12 = c(rep(NA, nObsPerYr),Dat$ColWithinTrialI[sec2012])


# ---- MODEL Multiple trial - NoSpatial ----

# Make formula
ModelMTNoSpatial = YieldZ ~ Trial -1 + 
  f(IndividualI, model = "iid")

ModelMTNoSpatialM = YieldZ ~ Trial -1 + 
  f(IndividualI, model = "iid") + 
  f(IndividualMI, model = "z", Z = GenSvd)

# Run inla
FitMTNoSpatial  = inla(formula = ModelMTNoSpatial, data = Dat)
FitMTNoSpatialM = inla(formula = ModelMTNoSpatialM, data = Dat)


# ---- MODEL Multiple trial - RowCol IID ---- 

# Make formula
ModelMTRowCol = YieldZ ~ Trial -1 + 
  f(IndividualI, model = "iid") + 
  f(RowWithinTrialI.11, model = "iid", replicate = Rep) +  
  f(ColWithinTrialI.11, model = "iid", replicate = Rep) +  
  f(RowWithinTrialI.12, model = "iid", replicate = Rep) +  
  f(ColWithinTrialI.12, model = "iid", replicate = Rep)

ModelMTRowColM = YieldZ ~ Trial -1 + 
  f(IndividualI, model = "iid") + 
  f(RowWithinTrialI.11, model = "iid", replicate = Rep) +  
  f(ColWithinTrialI.11, model = "iid", replicate = Rep) + 
  f(RowWithinTrialI.12, model = "iid", replicate = Rep) + 
  f(ColWithinTrialI.12, model = "iid", replicate = Rep) + 
  f(IndividualMI, model = "z", Z = GenSvd)

# Run inla
FitMTRowCol  = inla(formula = ModelMTRowCol, data = Dat)
FitMTRowColM = inla(formula = ModelMTRowColM, data = Dat)


# ---- MODEL Multiple trial - RowCol AR1xAR1 ----

# Make formula
ModelMTRowColAR1K = YieldZ ~ Trial -1 +
  f(IndividualI, model = "iid") + 
  f(RowWithinTrialI.11, model = "ar1",group = ColWithinTrialI.11, control.group = list(model = "ar1"), 
    replicate = Rep) + 
  f(RowWithinTrialI.12, model = "ar1",group = ColWithinTrialI.12, control.group = list(model = "ar1"), 
    replicate = Rep)

ModelMTRowColAR1KM = YieldZ ~ Trial -1 + 
  f(IndividualI, model = "iid") + 
  f(RowWithinTrialI.11, model = "ar1", group = ColWithinTrialI.11, control.group = list(model = "ar1"), 
    replicate = Rep) +
  f(RowWithinTrialI.12, model = "ar1", group = ColWithinTrialI.12, control.group = list(model = "ar1"), 
    replicate = Rep) +
  f(IndividualMI, model = "z", Z = GenSvd)
 
# Run inla
FitMTRowColAR1K  = inla(formula = ModelMTRowColAR1K, data = Dat)
FitMTRowColAR1KM = inla(formula = ModelMTRowColAR1KM, data = Dat)


# ---- MODEL Multi trial - SPDE ----

# Make formula
ModelMTSPDE = YieldZ ~ Trial - 1 +  
  f(IndividualI, model = "iid") +  
  f(Field11, model = SpdeStat11,replicate = Field11.repl) +
  f(Field12, model = SpdeStat12,replicate = Field12.repl) 

ModelMTSPDEM = YieldZ ~ Trial -1 +  
  f(IndividualI, model = "iid") +  
  f(Field11, model = SpdeStat11,replicate = Field11.repl) +
  f(Field12, model = SpdeStat12,replicate = Field12.repl) + 
  f(IndividualMI, model = "z", Z = GenSvd)

# Make the mesh
Locations = as.matrix( cbind(2*Dat$ColWithinTrialI[1:800], Dat$RowWithinTrialI[1:800]))
nLoc = nrow(locations)
nRepl = 2
Mesh = inla.mesh.2d(loc =locations, max.edge = c(4,6), offset = c(5,15), cutoff = c(1) )
# Plot the mesh
# par(mfrow = c(1,1))
# plot(Mesh)
# points(Locations, col ="blue", pch = 20)


# Define the spde model and make index for spde object
SpdeStat11 = inla.spde2.matern(mesh = Mesh, alpha = 2) 
SpdeStat12 = inla.spde2.matern(mesh = Mesh, alpha = 2) 

# Make index for the spde and mesh
MeshIndex11 = inla.spde.make.index(name = "Field11", n.spde = SpdeStat11$n.spde, n.repl = nRepl)
MeshIndex12 = inla.spde.make.index(name = "Field12", n.spde = SpdeStat12$n.spde, n.repl = nRepl)

# Map the locations to the mesh
APlots11 = inla.spde.make.A(Mesh, loc = Locations, index= rep(1:nLoc,times=nRepl),
                            repl=rep(1:nRepl, each = nLoc)) 
APlots12 = inla.spde.make.A(Mesh, loc = Locations, index= rep(1:nLoc,times=nRepl),
                            repl=rep(1:nRepl, each = nLoc))


# Store data and effects in a stack
Stack11 = inla.stack(data = list(YieldZ = Dat$YieldZ[sec2011]), A = list(APlots11, 1),
      effects = list(c(MeshIndex11), 
                     c(list(IndividualMI = Dat$IndividualMI[sec2011]),
                       list(IndividualI = Dat$IndividualI[sec2011]),
                       list(Trial=Dat$Trial[sec2011]), 
                       list(LocationI = Dat$LocationI[sec2011]))), tag = "Estimate11")

Stack12 = inla.stack(data = list(YieldZ = Dat$YieldZ[sec2012]),A = list(APlots12, 1),
      effects = list(c(MeshIndex12), 
                     c(list(IndividualMI = Dat$IndividualMI[sec2012]),
                       list(IndividualI = Dat$IndividualI[sec2012]), 
                       list(Trial=Dat$Trial[sec2012]), 
                       list(LocationI = Dat$LocationI[sec2012]))), tag = "Estimate12")

Stack = inla.stack.join(Stack11, Stack12)


# Run inla
FitMTSPDE  = inla(formula = ModelMTSPDE,  data = inla.stack.data(Stack),
                control.predictor = list(A = inla.stack.A(Stack)))
FitMTSPDEM = inla(formula = ModelMTSPDEM, data = inla.stack.data(Stack), 
                  control.predictor = list(A = inla.stack.A(Stack)))

# Compute an SPDE result object
FitMTSPDE.11 = inla.spde.result(FitMTSPDE, name = "Field11", SpdeStat11) 
FitMTSPDE.12 = inla.spde.result(FitMTSPDE, name = "Field12", SpdeStat12) 

FitMTSPDEM.11 = inla.spde.result(FitMTSPDEM, name = "Field11", SpdeStat11) 
FitMTSPDEM.12 = inla.spde.result(FitMTSPDEM, name = "Field12", SpdeStat12) 


# ---- The inla object --- 

# inla returns an object of class "inla"
# To seee what it contains check out ?inla, and look at the documentation for the latent models,
# inla.doc("ar1"), inla.doc("iid") or inla.doc("z"), for how to interpret them

# You can also a look at the toy example with Nelder wheel, where we have plotted posterior 
# distributions for the fixed effects and hyperparameters 

# Note that we did not cover setting prior distributions, so the models in this script are all
# implemented with the default priors in inla For how to set priors for hyperparameters go to
# the documentation of each latent model. Do also have a look at the PC prior for precision via 
# inla.doc("pc.prec")

# For more tools on how to use inla() go to
# - Krainski ET, Gomez-Rubio V, Bakka H, Lenzi A, Castro-Camilo D, Simpson D, Lindgren F, Rue H (2018)  
#   Advanced Spatial Modeling with Stochastic Partial Differential Equations Using R and INLA. Chapman and Hall/CRC
# - Blangiardo M, Cameletti M (2015) Spatial and spatio-temporal Bayesian models with R-INLA. John Wiley & Sons
